# Supplementary material for: Molecular Diagnosis of Brettanomyces bruxellensis’ Sulfur Dioxide Sensitivity Through Genotype Specific Method
Source: Front Microbiol. 2018 Jun 11;9:1260. doi: 10.3389/fmicb.2018.01260 (PMC6004410; doi:10.3389/fmicb.2018.01260)
Supplement: TABLE S1 — Growth parameters of B. bruxellensis strains in different concentrations of sulphur dioxide. aAWRI, The Australian Wine Research Institute, Glen Osmond, SA, Australia; CBS, Centraalbureau voor Schimmelcultures, Fungal Biodiversity Centre, Utrecht, Netherlands; CRBO, Centre de Ressources Biologiques Œnologie, Villenave d’Ornon, France; HGU, Hochschule Geisenheim University, Geisenheim, Germany; ICV, Institut coopératif du vin, Lattes, France; Inter-Rhone, Inter Rhône, Avignon, France; ISA, Instituto Superior de Agronomia, Lisbon, Portugal; ISVV, Institut des Sciences de la Vigne et du Vin, Villenave d’Ornon, France; IUVV, Institut Universitaire de la Vigne et du Vin Jules Guyot, Dijon, France; Microflora, Microflora, Villenave d’Ornon, France; UFPE, Federal University of Pernambuco, Recife, Brazil; UNIB, Université de Brest, Brest, France; UNIFG, University of Foggia, Foggia, Italy; UNINA, University of Naples Federico II, Napoli, Italy; UNISTRA, University of Strasbourg, Strasbourg, France; UWOPS, Culture collection of the University of Western Ontario, London, On, Canada; NA, Not Available. [file Table_1.XLSX]

## Sheet: TABLE
Supplementary Table 1. Growth parameters of B. bruxellensis strains in different concentrations of sulphur dioxide
a AWRI: The Australian Wine Research Institute, Glen Osmond, Australia; CBS: Centraalbureau voor Schimmelcultures Fungal Biodiversity Centre, Utrecht, the Netherlands; CRBO: Centre de Ressources Biologiques Œnologie, Villenave d’Ornon, France; HGU: Hochschule Geisenheim University, Geisenheim, Germany; ICV: Institut coopératif du vin, Lattes, France ; Inter-Rhone: Inter Rhône, Avignon, France; IS…
Strain	Collectiona	Substrate	Country	Vintage	Phenotype analysis reference	Genetic group	Phenotype	lag phase 0 mg/l	lag phase 0.2 mg/l	lag phase 0.4 mg/l	lag phase 0.6 mg/l	max. growth rate 0 mg/l	max. growth rate 0.2 mg/l	max. growth rate 0.4 mg/l	max. growth rate 0.6 mg/l	ODmax 0 mg/l	ODmax 0.2 mg/l	ODmax 0.4 mg/l	ODmax 0.6 mg/l
13EN11C5	ISVV	Wine	France	2013	Avramova et al., 2018	CBS 2499-like	Sensitive	26.96 ± 5.29	42.01 ± 13.09	142.7 ± 21.43	322 ± 5.53	0.09 ± 0.01	0.1 ± 0.02	0.06 ± 0	0 ± 0	1.97 ± 0.08	1.94 ± 0.1	1.96 ± 0.07	0.16 ± 0.05
13E5A6	ISVV	Wine	France	2013	This study	CBS 2499-like	Sensitive	17.87 ± 5	19.56 ± 6.38	44.34 ± 16.71	32.41 ± 10.78	0.1 ± 0.01	0.1 ± 0.01	0.09 ± 0.01	0.1 ± 0.01	1.18 ± 0.12	1.24 ± 0.07	1.1 ± 0.05	1.01 ± 0.09
12AVB1	ISVV	Wine	France	1912	This study	CBS 2499-like	Sensitive	32.89 ± 3.38	94.36 ± 31.27	162.97 ± 13.51	162.97 ± 13.51	0.08 ± 0.01	0.04 ± 0.01	0.01 ± 0	0 ± 0	1.46 ± 0.07	0.63 ± 0.32	0.12 ± 0.01	0.1 ± 0
26AVB2	ISVV	Wine	France	1926	This study	CBS 2499-like	Sensitive	10.29 ± 2.06	11.02 ± 2.63	11.9 ± 4.52	92.74 ± 32.87	0.13 ± 0.01	0.13 ± 0.01	0.19 ± 0.07	0.05 ± 0.03	1.24 ± 0.06	1.29 ± 0.06	1.35 ± 0.05	0.68 ± 0.34
59AVB3	ISVV	Wine	France	1959	This study	CBS 2499-like	Sensitive	10.4 ± 0.92	15.75 ± 3.82	47.9 ± 20.93	109.87 ± 39.6	0.14 ± 0	0.14 ± 0.01	0.11 ± 0.03	0.05 ± 0.03	1.24 ± 0.05	1.16 ± 0.01	1.11 ± 0.02	0.48 ± 0.38
19b/19	HGU	Wine	Germany	NA	This study	CBS 2499-like	Sensitive	20.31 ± 3.96	24.15 ± 3.71	84.44 ± 44.26	39.13 ± 5.43	0.09 ± 0	0.08 ± 0	0.05 ± 0.01	0.07 ± 0	1.44 ± 0.06	1.2 ± 0.02	0.72 ± 0.32	1.39 ± 0.04
AWRI 2915	AWRI	Wine	Australia	2014	This study	CBS 2499-like	Sensitive	14.26 ± 7.15	22.72 ± 11.38	33.3 ± 16.69	111.36 ± 55.68	0.07 ± 0.02	0.07 ± 0.01	0.05 ± 0	0.01 ± 0.01	0.97 ± 0.44	1.39 ± 0.15	1.17 ± 0.09	0.09 ± 0
AWRI1615	AWRI	Wine	Australia	2003	This study	CBS 2499-like	Sensitive	21.41 ± 2.19	28.04 ± 2.92	129.92 ± 43.28	58.07 ± 1.9	0.13 ± 0.05	0.07 ± 0	0.1 ± 0.05	0.06 ± 0.01	1.44 ± 0.01	1.48 ± 0.03	0.49 ± 0.39	1.3 ± 0.03
B001-14 T28 7	ICV	Wine	France	2014	This study	CBS 2499-like	Sensitive	18.15 ± 2.9	29.01 ± 2.87	38.9 ± 5.55	156.79 ± 10.4	0.11 ± 0.01	0.07 ± 0	0.09 ± 0.03	0.01 ± 0.01	1.42 ± 0.08	1.14 ± 0.05	1.28 ± 0.08	0.09 ± 0
B002-14 T14 7	ICV	Wine	France	2014	This study	CBS 2499-like	Sensitive	22.4 ± 3.2	39.7 ± 4.51	99.25 ± 36.59	173.37 ± 8.3	0.09 ± 0.01	0.06 ± 0	0.02 ± 0	0.01 ± 0	1.42 ± 0.04	1.27 ± 0.06	0.77 ± 0.33	0.09 ± 0.01
CBS 2499	CBS	Wine	France	1990	Avramova et al., 2018	CBS 2499-like	Sensitive	21.61 ± 6.95	26.11 ± 8.74	50.28 ± 19.21	191.01 ± 67.8	0.1 ± 0.03	0.08 ± 0.02	0.07 ± 0.02	0.03 ± 0.01	1.31 ± 0.39	1.59 ± 0.3	1.29 ± 0.38	0.67 ± 0.36
DEN6_12_10	ISVV	Wine	Denmark	2012	This study	CBS 2499-like	Sensitive	13.03 ± 3.13	14.76 ± 3.82	16.37 ± 4.71	31.57 ± 8.85	0.1 ± 0.01	0.1 ± 0.01	0.09 ± 0.01	0.09 ± 0.01	1.18 ± 0.04	1.04 ± 0.05	1.01 ± 0.06	1.16 ± 0.11
DEN6_13_2	ISVV	Wine	Denmark	2012	This study	CBS 2499-like	Sensitive	12.29 ± 1.82	12.91 ± 1.84	23.06 ± 5.31	64.21 ± 19.28	0.13 ± 0	0.13 ± 0.01	0.12 ± 0	0.07 ± 0.02	1.28 ± 0.1	1.21 ± 0.08	1.33 ± 0.05	1.06 ± 0.07
DEN612_9	ISVV	Wine	Denmark	2012	Avramova et al., 2018	CBS 2499-like	Sensitive	70.23 ± 30.72	59.04 ± 27.65	93.48 ± 41.13	170.8 ± 29.79	0.11 ± 0.03	0.09 ± 0.01	0.09 ± 0.01	0.04 ± 0.01	1.75 ± 0.1	1.71 ± 0.13	1.6 ± 0.13	1.11 ± 0.31
GB64	UNINA	Wine	Italy	2014	This study	CBS 2499-like	Sensitive	24.89 ± 2.54	38.51 ± 4.98	52.88 ± 9.11	131 ± 28.36	0.09 ± 0	0.1 ± 0.04	0.07 ± 0.01	0.02 ± 0.01	1.39 ± 0.11	1.32 ± 0.02	1.17 ± 0.07	0.46 ± 0.35
GB70	UNINA	Wine	Italy	2014	This study	CBS 2499-like	Sensitive	27.34 ± 2.29	43.85 ± 3.6	63.97 ± 5.8	161.68 ± 5.36	0.09 ± 0.01	0.06 ± 0	0.05 ± 0.01	0.01 ± 0	1.49 ± 0.02	1.26 ± 0.03	1.15 ± 0.02	0.1 ± 0
ISA2150	ISA	Wine	Portugal	2002	This study	CBS 2499-like	Sensitive	14.93 ± 4.18	22.61 ± 7.11	45.13 ± 17.61	71.9 ± 14.86	0.13 ± 0.01	0.13 ± 0.01	0.1 ± 0.02	0.07 ± 0.01	1.37 ± 0.09	1.47 ± 0.07	0.95 ± 0.09	0.92 ± 0.09
KOM14106	UNIB	Kombucha	France	NA	Avramova et al., 2018	CBS 2499-like	Sensitive	10.07 ± 0.99	39.3 ± 9.93	345.15 ± 21.5	322 ± 5.53	0.11 ± 0	0.07 ± 0.01	0.01 ± 0.01	0 ± 0	2.12 ± 0.04	2.11 ± 0.06	0.83 ± 0.65	0.17 ± 0.01
L02/E2 AZ	IUVV	Wine	France	NA	Avramova et al., 2018	CBS 2499-like	Sensitive	15.55 ± 6.07	36.54 ± 15.43	196.92 ± 65.55	232.42 ± 90.39	0.08 ± 0.02	0.05 ± 0.01	0.01 ± 0	0.01 ± 0.01	1.34 ± 0.4	1.64 ± 0.31	0.42 ± 0.31	0.13 ± 0.02
L0469	CRBO	Wine	France	2004	Avramova et al., 2018	CBS 2499-like	Sensitive	151.52 ± 70.81	143.28 ± 59.78	220.74 ± 15.55	303.12 ± 21.73	0.08 ± 0.01	0.08 ± 0.01	0.06 ± 0.01	0.01 ± 0.01	2.03 ± 0.02	2.1 ± 0.03	2.03 ± 0.1	0.71 ± 0.6
L0611	CRBO	Wine	France	1938	Avramova et al., 2018	CBS 2499-like	Sensitive	13.42 ± 1.78	19.71 ± 3.83	90.98 ± 34.16	201.37 ± 82.55	0.12 ± 0	0.1 ± 0.01	0.09 ± 0.02	0.06 ± 0.02	1.59 ± 0.16	1.51 ± 0.15	1.42 ± 0.15	0.83 ± 0.17
L0612	CRBO	Wine	France	1941	This study	CBS 2499-like	Sensitive	13.3 ± 3.02	13.07 ± 2.63	54.3 ± 37.74	42.25 ± 9.95	0.11 ± 0.01	0.11 ± 0.02	0.09 ± 0.03	0.09 ± 0.01	1.26 ± 0.14	1.29 ± 0.11	0.82 ± 0.23	1.18 ± 0.05
L0614	CRBO	Wine	France	1994	This study	CBS 2499-like	Sensitive	7.23 ± 1.04	11.57 ± 1.76	72.59 ± 19.96	171.1 ± 6.61	0.13 ± 0	0.14 ± 0.01	0.08 ± 0.02	0.02 ± 0.01	1.47 ± 0.11	1.53 ± 0.09	0.97 ± 0.01	0.15 ± 0.03
L0615	CRBO	Wine	France	1994	This study	CBS 2499-like	Resistant	28.81 ± 7.97	24.99 ± 7.09	25.62 ± 7.14	29.96 ± 8.36	0.08 ± 0.01	0.09 ± 0.01	0.1 ± 0	0.09 ± 0.01	1.39 ± 0.12	1.28 ± 0.04	1.3 ± 0.02	1.17 ± 0.04
L0616	CRBO	Wine	France	1995	This study	CBS 2499-like	Tolerant	12.43 ± 2.64	13.95 ± 3.03	19.76 ± 2.77	34.57 ± 8.33	0.1 ± 0.02	0.09 ± 0.02	0.09 ± 0.02	0.07 ± 0.01	1.33 ± 0.18	1.17 ± 0.08	1.11 ± 0.05	1.01 ± 0.05
L0618	CRBO	Wine	France	1949	This study	CBS 2499-like	Sensitive	18.32 ± 3.88	22.66 ± 3.31	88.45 ± 39.43	9.79 ± 9.79	0.06 ± 0	0.06 ± 0	0.04 ± 0.01	0.03 ± 0.02	0.66 ± 0.02	0.62 ± 0.01	0.45 ± 0.17	0.3 ± 0.18
L0619	CRBO	Wine	France	1993	This study	CBS 2499-like	Sensitive	20.6 ± 3.85	23.81 ± 3.75	71.13 ± 23.91	142.81 ± 16.95	0.09 ± 0.01	0.1 ± 0.01	0.06 ± 0.01	0.04 ± 0.02	1.46 ± 0.15	1.4 ± 0.1	0.96 ± 0.02	0.49 ± 0.28
L14160	CRBO	Kombucha	NA	2011	Avramova et al., 2018	CBS 2499-like	Sensitive	49.59 ± 16.56	144.85 ± 43.8	317.08 ± 14.02	357.33 ± 48.85	0.08 ± 0.01	0.07 ± 0.01	0.01 ± 0	0.02 ± 0.01	2 ± 0.03	1.97 ± 0.02	0.12 ± 0	0.12 ± 0
L14163	CRBO	Wine	New zealand	2001	Avramova et al., 2018	CBS 2499-like	Sensitive	23.93 ± 7.67	42.12 ± 18.66	113.82 ± 32.96	190.64 ± 13.46	0.09 ± 0.01	0.08 ± 0.01	0.05 ± 0	0.05 ± 0.02	1.94 ± 0.05	1.83 ± 0.03	1.74 ± 0.08	1.36 ± 0.42
L14168	CRBO	Wine	South Africa	2004	Avramova et al., 2018	CBS 2499-like	Sensitive	26.66 ± 1.21	126.95 ± 46.94	259.4 ± 34.4	299.5 ± 27.43	0.07 ± 0	0.04 ± 0	0.03 ± 0.01	0 ± 0	1.72 ± 0.03	1.32 ± 0.32	0.84 ± 0.44	0.11 ± 0
L14186	CRBO	Cider	USA	2004	Avramova et al., 2018	CBS 2499-like	Sensitive	29.57 ± 6.27	93.23 ± 53.29	339.38 ± 37.11	369.75 ± 75.8	0.06 ± 0	0.05 ± 0	0.01 ± 0	0.01 ± 0	1.91 ± 0.04	1.81 ± 0.04	0.13 ± 0.04	0.13 ± 0.04
Mauve-1991	ISVV	Wine	France	1991	This study	CBS 2499-like	Sensitive	7.64 ± 0.05	9.11 ± 0.83	80.89 ± 45.97	87.76 ± 19.99	0.13 ± 0	0.13 ± 0.01	0.1 ± 0.02	0.07 ± 0.02	1.33 ± 0.1	1.38 ± 0.16	0.72 ± 0.32	0.7 ± 0.07
MRC78	UFPE	Wine	Brazil	2003 - 2011	This study	CBS 2499-like	Sensitive	9.43 ± 1.88	13.35 ± 4.07	30.59 ± 10.38	89.17 ± 30.48	0.14 ± 0.01	0.14 ± 0	0.12 ± 0.03	0.14 ± 0.1	1.37 ± 0.02	1.23 ± 0.1	0.98 ± 0.07	0.64 ± 0.18
SJ12-2	ISVV	Wine	France	2012	This study	CBS 2499-like	Sensitive	7.52 ± 0.48	13.39 ± 2.24	91.48 ± 40.67	116.1 ± 26.44	0.14 ± 0	0.13 ± 0.01	0.07 ± 0.03	0.08 ± 0.02	1.42 ± 0.18	1.16 ± 0.05	0.58 ± 0.25	0.69 ± 0.26
SJ12-5	ISVV	Wine	France	2012	This study	CBS 2499-like	Resistant	12.31 ± 2.9	14.04 ± 3.91	35.09 ± 15.44	33.47 ± 7.35	0.11 ± 0.01	0.11 ± 0.01	0.09 ± 0.02	0.09 ± 0.01	1.15 ± 0.1	1.14 ± 0.05	1.11 ± 0.06	1.14 ± 0.02
SJ12-6	ISVV	Wine	France	2012	This study	CBS 2499-like	Resistant	15.58 ± 4.86	16.96 ± 5.52	31.11 ± 17.54	26.55 ± 6.24	0.11 ± 0.01	0.11 ± 0.01	0.1 ± 0.01	0.11 ± 0.02	1.12 ± 0.07	1.1 ± 0.1	1.07 ± 0.06	1.1 ± 0.05
VP1528	UNIFG	Wine	Italy	2013	This study	CBS 2499-like	Sensitive	22.83 ± 3.11	32.65 ± 2.97	53.37 ± 7.96	138.78 ± 26.8	0.09 ± 0.01	0.07 ± 0	0.06 ± 0	0.02 ± 0.01	1.32 ± 0.02	1.12 ± 0.11	1.16 ± 0.01	0.37 ± 0.26
YJS5440	UNISTRA	Wine	South Africa	2003	This study	CBS 2499-like	Sensitive	21.81 ± 4.88	34.18 ± 10.15	47.8 ± 16.56	176.79 ± 6.42	0.1 ± 0.01	0.08 ± 0	0.06 ± 0.01	0.01 ± 0.01	1.5 ± 0.03	1.21 ± 0.07	1.12 ± 0.08	0.1 ± 0
YJS5447	UNISTRA	Wine	South Africa	2005	This study	CBS 2499-like	Sensitive	11.74 ± 2.95	20.78 ± 4.6	111.5 ± 37.39	176.79 ± 6.42	0.12 ± 0.02	0.16 ± 0.05	0.09 ± 0.05	0.05 ± 0.02	1.2 ± 0.1	0.88 ± 0.05	0.29 ± 0.13	0.1 ± 0
YJS5453	UNISTRA	NA	Spain	NA	This study	CBS 2499-like	Sensitive	24.35 ± 1	34.84 ± 2.79	113.83 ± 35.64	99.64 ± 49.82	0.1 ± 0.01	0.08 ± 0.01	0.02 ± 0.02	0.06 ± 0.04	0.97 ± 0.05	0.94 ± 0.03	0.37 ± 0.26	0.1 ± 0.01
YJS5458	UNISTRA	NA	South Africa	2004	This study	CBS 2499-like	Sensitive	32.55 ± 11.52	58.94 ± 28.44	95.32 ± 30.06	179.88 ± 5.49	0.09 ± 0.01	0.06 ± 0.01	0.04 ± 0.01	0.01 ± 0	1.28 ± 0.06	1.08 ± 0.23	0.79 ± 0.25	0.1 ± 0.01
YJS5461	UNISTRA	NA	Spain	NA	This study	CBS 2499-like	Sensitive	18.18 ± 1.62	27.36 ± 3.75	84.4 ± 52.38	148.16 ± 32.4	0.09 ± 0	0.08 ± 0.01	0.05 ± 0.02	0.02 ± 0	1.4 ± 0.07	1.42 ± 0.03	0.83 ± 0.35	0.46 ± 0.36
CBS 3025	CBS	Beer	United Kingdom	1990	Avramova et al., 2018	L14165-like	Sensitive	54.93 ± 25.68	388.67 ± 103.8	388.67 ± 103.8	388.67 ± 103.8	0.08 ± 0.01	0.01 ± 0.01	0.01 ± 0	0.01 ± 0	1.92 ± 0.05	0.13 ± 0	0.13 ± 0.01	0.12 ± 0.01
GB28	UNINA	Wine	Italy	2014	This study	L14165-like	Sensitive	12.16 ± 3.66	18.27 ± 2.07	29.15 ± 1.34	40.89 ± 3.36	0.14 ± 0.02	0.15 ± 0.04	0.1 ± 0	0.08 ± 0	1.34 ± 0.04	1.09 ± 0.02	0.91 ± 0.04	1.1 ± 0.05
GB34	UNINA	Wine	Italy	2014	This study	L14165-like	Sensitive	9.98 ± 1.46	27.33 ± 2.29	161.68 ± 5.36	161.68 ± 5.36	0.14 ± 0.01	0.13 ± 0.01	0.02 ± 0.01	0.02 ± 0.01	1.43 ± 0.05	1.23 ± 0.05	0.11 ± 0.01	0.13 ± 0.01
GB45	UNINA	Beer	Belgium	NA	This study	L14165-like	Sensitive	21.19 ± 5.83	31.32 ± 10.03	57.45 ± 15	161.68 ± 5.36	0.11 ± 0	0.23 ± 0.14	0.07 ± 0.01	0.01 ± 0	1.38 ± 0.15	1.1 ± 0.06	0.77 ± 0	0.12 ± 0.02
GB48	UNINA	Beer	Belgium	NA	This study	L14165-like	Sensitive	18.88 ± 2.84	27.45 ± 4.62	74.74 ± 23.35	74.22 ± 43.16	0.1 ± 0	0.08 ± 0.01	0.05 ± 0.01	0.02 ± 0.02	1.24 ± 0.03	1.09 ± 0.06	0.7 ± 0.17	0.34 ± 0.19
ISA1327	ISA	Wine	Portugal	1991	This study	L14165-like	Sensitive	7.97 ± 0.84	11.32 ± 2.03	15.99 ± 3.04	31.26 ± 4.67	0.13 ± 0.01	0.13 ± 0.01	0.13 ± 0.01	0.1 ± 0.01	1.3 ± 0.1	1.45 ± 0.08	1.19 ± 0.11	0.88 ± 0.08
KOM1449	UNIB	Kombucha	France	NA	Avramova et al., 2018	L14165-like	Sensitive	27.46 ± 1.49	378.53 ± 58.98	392.67 ± 37.55	473.36 ± 103.8	0.11 ± 0	0.03 ± 0.01	0 ± 0	0.05 ± 0.04	2.09 ± 0.01	1.46 ± 0.68	0.12 ± 0	0.27 ± 0.09
KOM1460	UNIB	Kombucha	France	NA	This study	L14165-like	Sensitive	20.82 ± 2.81	51.31 ± 6.78	353.1 ± 28.2	322 ± 5.53	0.09 ± 0.01	0.05 ± 0	0.01 ± 0	0 ± 0	2.05 ± 0.01	2.1 ± 0.04	0.23 ± 0.1	0.12 ± 0
L0463	CRBO	Wine	France	2004	This study	L14165-like	Tolerant	49.03 ± 12.81	43.36 ± 10.67	43.92 ± 10.28	49.69 ± 11.73	0.07 ± 0.01	0.08 ± 0.01	0.08 ± 0.01	0.08 ± 0.01	1.42 ± 0.1	1.46 ± 0.11	1.35 ± 0.13	1.33 ± 0.13
L14184	CRBO	Beer	USA	2013	This study	L14165-like	Sensitive	5.72 ± 0.89	12.99 ± 2.75	69.74 ± 46.22	172.97 ± 8.44	0.12 ± 0	0.12 ± 0.01	0.06 ± 0.03	0.01 ± 0	1.21 ± 0.04	1.05 ± 0.06	0.67 ± 0.28	0.11 ± 0
MRC177	UFPE	Wine	Brazil	2003 - 2011	This study	L14165-like	Sensitive	24.66 ± 4.31	28.4 ± 2.45	33.09 ± 9.07	61.12 ± 16.8	0.17 ± 0.03	0.16 ± 0.02	0.14 ± 0.01	0.09 ± 0.02	1.18 ± 0.12	1.18 ± 0.13	1.01 ± 0.05	0.87 ± 0.15
VP1502	UNIFG	Wine	Italy	2013	This study	L14165-like	Tolerant	25.87 ± 3.58	28.46 ± 4.12	33.69 ± 5.17	37.97 ± 5.84	0.09 ± 0.01	0.09 ± 0.01	0.09 ± 0	0.09 ± 0	1.22 ± 0.04	1.16 ± 0.09	1.14 ± 0.13	1.07 ± 0.07
YJS5310	UNISTRA	NA	Netherlands	NA	This study	L14165-like	Sensitive	24.13 ± 11.68	27.4 ± 10.64	68.81 ± 12.36	146.97 ± 34.4	0.12 ± 0.02	0.11 ± 0.02	0.05 ± 0.01	0.04 ± 0.01	1.3 ± 0.2	1.13 ± 0.18	0.6 ± 0.06	0.48 ± 0.18
YJS5334	UNISTRA	Wine	Italy	2006	This study	L14165-like	Sensitive	8.17 ± 0.93	11.59 ± 1.41	85.81 ± 42.06	176.79 ± 6.42	0.13 ± 0	0.12 ± 0.01	0.06 ± 0.02	0.01 ± 0	1.33 ± 0.05	1.19 ± 0.09	0.63 ± 0.21	0.11 ± 0.01
YJS5344	UNISTRA	NA	Belgium	NA	This study	L14165-like	Tolerant	20.93 ± 3.48	21.02 ± 3.51	22.56 ± 4.23	25.98 ± 5.09	0.11 ± 0.01	0.11 ± 0.01	0.1 ± 0.01	0.11 ± 0.01	1.36 ± 0.07	1.11 ± 0.09	1.12 ± 0.12	1.09 ± 0.06
YJS5368	UNISTRA	Wine	Italy	NA	This study	L14165-like	Sensitive	13.17 ± 4.09	14.07 ± 4.32	15.16 ± 4.96	17.94 ± 5.44	0.11 ± 0	0.1 ± 0.01	0.1 ± 0.01	0.11 ± 0.01	1.45 ± 0.03	1.11 ± 0.03	1.2 ± 0.09	1.13 ± 0.06
YJS5407	UNISTRA	NA	Belgium	NA	This study	L14165-like	Resistant	15.53 ± 2.89	14.58 ± 3.13	15.76 ± 3.07	25.19 ± 9.04	0.11 ± 0.01	0.11 ± 0	0.12 ± 0.01	0.11 ± 0.01	1.19 ± 0.06	1.15 ± 0.07	1.14 ± 0.06	1.21 ± 0.02
YJS5413	UNISTRA	Wine	Italy	NA	This study	L14165-like	Sensitive	9.25 ± 0.25	13.26 ± 0.06	91.58 ± 39.1	176.79 ± 6.42	0.13 ± 0	0.12 ± 0	0.17 ± 0.12	0.01 ± 0.01	1.47 ± 0.02	1.14 ± 0.08	0.68 ± 0.24	0.13 ± 0.02
2OT13_01	ISVV	Wine	France	2013	This study	AWRI1608-like	Sensitive	20.06 ± 10.83	55.75 ± 37.56	98.25 ± 68.75	130.53 ± 36.47	0.12 ± 0.01	0.08 ± 0.03	0.05 ± 0.04	0.05 ± 0.04	1.36 ± 0.02	1.14 ± 0.27	0.6 ± 0.53	0.34 ± 0.26
2OT13_09	ISVV	Wine	France	2013	This study	AWRI1608-like	Sensitive	12.93 ± 3.65	21.32 ± 4.22	105.34 ± 13.92	161.68 ± 5.36	0.12 ± 0.01	0.11 ± 0.01	0.05 ± 0	0.01 ± 0	1.2 ± 0.12	1.17 ± 0.08	0.66 ± 0.03	0.11 ± 0.01
2OT13_10	ISVV	Wine	France	2013	This study	AWRI1608-like	Sensitive	14.52 ± 2.49	71.54 ± 47.73	113.86 ± 19.27	111.36 ± 55.68	0.12 ± 0.01	0.1 ± 0.01	0.04 ± 0.02	0.06 ± 0.05	1.13 ± 0.09	0.72 ± 0.33	0.52 ± 0.21	0.1 ± 0.01
2OT14_02	ISVV	Wine	France	2014	This study	AWRI1608-like	Sensitive	14.68 ± 1.87	22.45 ± 0.84	128.02 ± 21.54	186.4 ± 8.9	0.11 ± 0	0.1 ± 0.01	0.03 ± 0	0.03 ± 0.03	1.48 ± 0.03	0.99 ± 0.09	0.51 ± 0.21	0.2 ± 0.11
2OT14_05	ISVV	Wine	France	2014	This study	AWRI1608-like	Sensitive	9.75 ± 0.76	16.39 ± 1.05	91.61 ± 22.7	153.21 ± 27.03	0.13 ± 0	0.11 ± 0	0.07 ± 0.01	0.02 ± 0.01	1.38 ± 0.08	1.13 ± 0.12	0.71 ± 0.02	0.34 ± 0.2
AWRI 1606	AWRI	Wine	Australia	2002	This study	AWRI1608-like	Tolerant	26.93 ± 4.22	33.1 ± 5.29	38.43 ± 6.98	57.19 ± 9.07	0.09 ± 0.01	0.07 ± 0	0.07 ± 0	0.07 ± 0	1.1 ± 0.06	1.09 ± 0.1	1 ± 0.03	0.98 ± 0.03
AWRI1608	AWRI	Wine	Australia	2001	Avramova et al., 2018	AWRI1608-like	Sensitive	49.14 ± 21.45	75.75 ± 33.2	188.1 ± 57.84	366.7 ± 58.72	0.09 ± 0.01	0.08 ± 0.01	0.06 ± 0	0.01 ± 0	1.94 ± 0.05	1.85 ± 0.04	1.74 ± 0.04	0.13 ± 0.01
AWRI1677	AWRI	Wine	Australia	NA	Avramova et al., 2018	AWRI1608-like	Sensitive	11.39 ± 1.43	22.82 ± 2.53	180.26 ± 44.23	386.75 ± 99.42	0.11 ± 0	0.09 ± 0.01	0.05 ± 0.01	0.01 ± 0	2.03 ± 0.02	1.99 ± 0.04	1.5 ± 0.46	0.17 ± 0.03
CDR222	Inter-Rhone	Wine	France	2003	Avramova et al., 2018	AWRI1608-like	Sensitive	20.4 ± 6.04	37.77 ± 10.66	122.84 ± 25.43	247.15 ± 35.81	0.11 ± 0.01	0.09 ± 0.01	0.06 ± 0.01	0.02 ± 0.01	1.59 ± 0.16	1.47 ± 0.19	1.36 ± 0.23	0.13 ± 0.03
DENN12_8	ISVV	Wine	Denmark	2012	This study	AWRI1608-like	Sensitive	11.04 ± 0.24	15.34 ± 0.51	34.05 ± 6.43	124.51 ± 15.6	0.12 ± 0.01	0.14 ± 0	0.1 ± 0.01	0.04 ± 0.01	1.44 ± 0.05	0.95 ± 0.05	0.87 ± 0.09	0.56 ± 0.14
DENN12_9	ISVV	Wine	Denmark	2012	This study	AWRI1608-like	Sensitive	10.81 ± 2.08	16.61 ± 2.01	40.27 ± 8.1	99.95 ± 9.98	0.13 ± 0	0.12 ± 0.01	0.1 ± 0.02	0.04 ± 0.01	1.22 ± 0.08	1.16 ± 0.06	0.85 ± 0.12	0.63 ± 0.05
GB23	UNINA	Wine	Italy	2013	This study	AWRI1608-like	Sensitive	16.99 ± 1.66	26.46 ± 2.11	108.7 ± 40.26	145.24 ± 4.23	0.12 ± 0.02	0.09 ± 0.01	0.06 ± 0.02	0.03 ± 0.02	1.33 ± 0.07	1.01 ± 0.12	0.41 ± 0.27	0.24 ± 0.14
GB27	UNINA	Wine	Italy	2014	This study	AWRI1608-like	Sensitive	10.18 ± 2.19	15.39 ± 4.19	80.8 ± 2.07	164.2 ± 2.26	0.13 ± 0.01	0.13 ± 0.01	0.1 ± 0.02	0.06 ± 0.02	1.31 ± 0.04	1.11 ± 0.06	0.82 ± 0.04	0.56 ± 0.22
GB66	UNINA	Wine	Italy	2014	This study	AWRI1608-like	Sensitive	9.98 ± 0.87	25.41 ± 1.8	161.68 ± 5.36	161.68 ± 5.36	0.12 ± 0	0.13 ± 0.01	0.01 ± 0	0.01 ± 0	1.26 ± 0.05	1.26 ± 0.04	0.1 ± 0	0.1 ± 0
GSP1504	UNIFG	Beer	Italy	2015	Avramova et al., 2018	AWRI1608-like	Sensitive	22.82 ± 1.89	59.99 ± 16.23	118.7 ± 42.21	256.8 ± 25.15	0.1 ± 0	0.05 ± 0.01	0.05 ± 0	0.04 ± 0	1.96 ± 0.02	1.9 ± 0.02	1.92 ± 0.03	1.13 ± 0.43
GSP1513	UNIFG	Beer	Italy	2015	This study	AWRI1608-like	Sensitive	14.06 ± 2.63	19.6 ± 4.14	66.78 ± 23.47	140.59 ± 33.22	0.12 ± 0	0.1 ± 0	0.07 ± 0.02	0.04 ± 0	1.37 ± 0.07	1.24 ± 0.07	0.78 ± 0.08	0.35 ± 0.13
GSP1516	UNIFG	Beer	Italy	2015	Avramova et al., 2018	AWRI1608-like	Sensitive	21.01 ± 4.6	30.09 ± 6.22	59.56 ± 10.09	271.79 ± 24.8	0.1 ± 0	0.08 ± 0.01	0.06 ± 0.01	0.04 ± 0.02	1.95 ± 0.04	1.94 ± 0.02	1.93 ± 0.04	1.02 ± 0.51
GSP1518	UNIFG	Beer	Italy	2015	Avramova et al., 2018	AWRI1608-like	Sensitive	20.43 ± 1.99	29.91 ± 2.83	54.28 ± 13.2	216.29 ± 41.13	0.11 ± 0.01	0.07 ± 0.01	0.06 ± 0.01	0.04 ± 0.01	1.93 ± 0.02	1.85 ± 0.03	1.82 ± 0.05	1.39 ± 0.42
GSP1520	UNIFG	Beer	Italy	2015	This study	AWRI1608-like	Sensitive	22.96 ± 13.27	23.93 ± 10.31	50.36 ± 24.79	106.19 ± 44.46	0.12 ± 0	0.17 ± 0.07	0.09 ± 0.01	0.05 ± 0.02	1.19 ± 0.1	1.17 ± 0.02	0.95 ± 0.1	0.56 ± 0.27
ISA1700	ISA	Wine	Portugal	1995	Avramova et al., 2018	AWRI1608-like	Sensitive	24.35 ± 0.78	88.47 ± 45	223.47 ± 88.26	322 ± 5.53	0.1 ± 0.01	0.08 ± 0.02	0.05 ± 0.02	0.01 ± 0	2.04 ± 0.04	1.79 ± 0.04	1.32 ± 0.6	0.12 ± 0
L0422	CRBO	Wine	France	2003	Avramova et al., 2018	AWRI1608-like	Sensitive	40.01 ± 8.66	68.82 ± 13.74	318.96 ± 60.49	307.2 ± 22.35	0.1 ± 0.01	0.07 ± 0.01	0.03 ± 0.02	0.01 ± 0	1.99 ± 0.04	1.86 ± 0.03	0.84 ± 0.41	0.12 ± 0
L14173	CRBO	Wine	USA	2001	This study	AWRI1608-like	Sensitive	25.85 ± 1.47	30.33 ± 1.54	148.69 ± 16.02	172.97 ± 8.44	0.1 ± 0	0.09 ± 0.01	0.04 ± 0.01	0.01 ± 0	1.3 ± 0.05	1.18 ± 0.05	0.37 ± 0.23	0.12 ± 0.01
L14183	CRBO	Wine	Uruguay	2005	Avramova et al., 2018	AWRI1608-like	Sensitive	50.37 ± 13.83	134.18 ± 40.62	299.5 ± 27.43	299.5 ± 27.43	0.07 ± 0	0.08 ± 0	0 ± 0	0 ± 0	1.93 ± 0.03	1.9 ± 0.01	0.12 ± 0.01	0.12 ± 0
L14195	CRBO	Beer	Belgium	1931	This study	AWRI1608-like	Sensitive	17.04 ± 2.05	21.75 ± 2.6	69.28 ± 35.92	172 ± 7.49	0.1 ± 0.01	0.1 ± 0	0.09 ± 0.02	0.03 ± 0.01	1.49 ± 0.08	1.13 ± 0.09	0.89 ± 0.19	0.16 ± 0.04
LAN1505	ICV	Wine	France	NA	This study	AWRI1608-like	Sensitive	7.66 ± 1.03	10.28 ± 1.49	28.71 ± 9.99	100.99 ± 23.04	0.12 ± 0	0.12 ± 0	0.12 ± 0.01	0.07 ± 0.02	1.3 ± 0.05	1.16 ± 0.09	1.04 ± 0.12	0.55 ± 0.12
MLC_296_2014_15	Microflora	Wine	France	2012	This study	AWRI1608-like	Tolerant	22.78 ± 2.98	25.68 ± 3.33	31.36 ± 3.48	48.44 ± 13.02	0.08 ± 0	0.07 ± 0	0.07 ± 0	0.05 ± 0.01	1 ± 0.09	1.02 ± 0.08	1.13 ± 0.03	0.96 ± 0.06
MLC_296_2014_6	Microflora	Wine	France	2012	This study	AWRI1608-like	Sensitive	17.86 ± 2.09	20.86 ± 1.4	23.41 ± 1.98	61.71 ± 36.08	0.08 ± 0	0.08 ± 0	0.08 ± 0	NA ± NA	1.04 ± 0.07	1.09 ± 0.02	1.16 ± 0.05	0.7 ± 0.21
YJS5396	UNISTRA	NA	Belgium	NA	This study	AWRI1608-like	Resistant	17.66 ± 3.95	20.96 ± 4.17	21.39 ± 3.71	30.44 ± 9.24	0.11 ± 0.01	0.15 ± 0.03	0.12 ± 0.03	0.09 ± 0.01	1.19 ± 0.06	1.06 ± 0.05	0.95 ± 0.05	0.89 ± 0.14
YJS5400	UNISTRA	Wine	Italy	NA	Avramova et al., 2018	AWRI1608-like	Sensitive	23.81 ± 2.12	48.82 ± 9.01	239.46 ± 40.67	350.69 ± 65.05	0.1 ± 0	0.05 ± 0.02	0.06 ± 0.02	0.01 ± 0	1.93 ± 0.01	1.42 ± 0.43	1.32 ± 0.4	0.16 ± 0.04
YJS5454	UNISTRA	NA	Chile	NA	This study	AWRI1608-like	Sensitive	15.53 ± 1.06	27.13 ± 1.72	110.74 ± 38.73	162.97 ± 13.51	0.09 ± 0	0.07 ± 0	0.04 ± 0.02	0 ± 0	1.37 ± 0.01	1.22 ± 0.12	0.42 ± 0.28	0.1 ± 0
12ES26B8	ISVV	Wine	France	2012	This study	AWRI1499-like	Resistant	14.88 ± 1.17	15.91 ± 2.17	22.26 ± 2.8	23.12 ± 2.93	0.1 ± 0	0.09 ± 0	0.09 ± 0	0.09 ± 0	1.31 ± 0.02	1.26 ± 0.04	1.16 ± 0.07	1.2 ± 0.03
13EG55B1	ISVV	Wine	France	2013	This study	AWRI1499-like	Resistant	27.5 ± 7.24	27.97 ± 6.85	40.15 ± 3.87	38.22 ± 8.15	0.1 ± 0	0.08 ± 0.01	0.1 ± 0.03	0.08 ± 0	1.19 ± 0.06	1.01 ± 0.03	1.17 ± 0.02	1.1 ± 0.06
13EG55B2	ISVV	Wine	France	2013	This study	AWRI1499-like	Resistant	23.47 ± 6.26	26.2 ± 7.6	31.97 ± 5.21	32.03 ± 8.46	0.1 ± 0.01	0.09 ± 0.01	0.1 ± 0.01	0.09 ± 0	1.23 ± 0.05	1.09 ± 0.04	1.05 ± 0.03	0.99 ± 0.04
13EG55B3	ISVV	Wine	France	2013	This study	AWRI1499-like	Resistant	19.91 ± 4.17	22.65 ± 6.39	32.34 ± 3.86	31.96 ± 8.12	0.09 ± 0	0.09 ± 0	0.09 ± 0.01	0.09 ± 0	1.08 ± 0.04	1.29 ± 0.08	1.17 ± 0.02	1.21 ± 0.01
13EN11C11	ISVV	Wine	France	2013	Avramova et al., 2018	AWRI1499-like	Tolerant	77.04 ± 27.13	86.92 ± 25.54	111.42 ± 36.76	206.68 ± 48.16	0.06 ± 0.01	0.06 ± 0.01	0.05 ± 0	0.05 ± 0.01	1.78 ± 0.05	1.81 ± 0.06	1.82 ± 0.02	1.26 ± 0.36
13E2A8	ISVV	Wine	France	2013	This study	AWRI1499-like	Resistant	22.18 ± 3.84	21.28 ± 4.73	50.68 ± 14.3	44.58 ± 16.75	0.09 ± 0.01	0.09 ± 0.01	0.08 ± 0.01	0.08 ± 0	1.08 ± 0.09	1.18 ± 0.04	1.05 ± 0.08	1.3 ± 0.03
AWRI 1605	AWRI	Wine	Australia	NA	This study	AWRI1499-like	Tolerant	39.07 ± 8.26	50.44 ± 12.95	52.7 ± 11.93	56.56 ± 11.43	0.08 ± 0.01	0.08 ± 0.02	0.08 ± 0.02	0.08 ± 0.01	1.06 ± 0.01	1.08 ± 0.01	1.1 ± 0.03	1.02 ± 0.03
AWRI 1651	AWRI	Wine	Australia	2002	This study	AWRI1499-like	Resistant	24.32 ± 3.49	27.6 ± 3.95	34.16 ± 6.48	37.61 ± 6.97	0.06 ± 0	0.06 ± 0.01	0.06 ± 0	0.09 ± 0.03	1.06 ± 0.03	1.01 ± 0.03	0.97 ± 0.02	0.88 ± 0.09
AWRI1499	AWRI	Wine	Australia	2002	Avramova et al., 2018	AWRI1499-like	Resistant	92.14 ± 64.93	73.19 ± 49.27	107.73 ± 77.67	128.49 ± 66.98	0.1 ± 0.01	0.1 ± 0.01	0.1 ± 0.02	0.08 ± 0.01	1.92 ± 0.03	1.95 ± 0.05	1.89 ± 0.05	1.87 ± 0.02
AWRI1649	AWRI	Wine	Australia	2001	This study	AWRI1499-like	Resistant	17.6 ± 3.68	18.27 ± 3.84	25.54 ± 0.96	30.04 ± 9.01	0.09 ± 0	0.07 ± 0.01	0.08 ± 0.01	0.08 ± 0	1.16 ± 0.03	1.02 ± 0.05	1.01 ± 0.05	1.03 ± 0.09
CJ12-6	ISVV	Wine	France	2012	This study	AWRI1499-like	Tolerant	12.6 ± 2.45	14.88 ± 3.25	34.4 ± 14.92	26.24 ± 3.2	0.1 ± 0.01	0.11 ± 0.01	0.1 ± 0.02	0.12 ± 0.02	1.18 ± 0.03	1.12 ± 0.03	1.08 ± 0.03	1.17 ± 0.05
CJ13-4	ISVV	Wine	France	2013	This study	AWRI1499-like	Resistant	10.12 ± 1.1	16.01 ± 4.21	58.77 ± 3.02	68.43 ± 28.3	0.13 ± 0	0.12 ± 0.01	0.1 ± 0	0.09 ± 0.02	1.21 ± 0.05	1.13 ± 0.05	0.97 ± 0	0.97 ± 0.01
GB06	UNINA	Wine	Italy	2013	This study	AWRI1499-like	Resistant	23.3 ± 11.65	27.66 ± 13.87	39.64 ± 4.95	34.72 ± 17.36	0.12 ± 0.03	0.08 ± 0	0.09 ± 0	0.08 ± 0.02	0.83 ± 0.34	0.8 ± 0.36	1.03 ± 0.03	1.06 ± 0.04
GB08	UNINA	Wine	Italy	2013	This study	AWRI1499-like	Resistant	22.02 ± 6.25	25.98 ± 5.38	31.81 ± 7.1	56.37 ± 7	0.1 ± 0.01	0.07 ± 0	0.08 ± 0.01	0.06 ± 0.01	1.11 ± 0.05	0.95 ± 0.06	1.04 ± 0.11	1.01 ± 0.04
GSP1509	UNIFG	Beer	Italy	2015	This study	AWRI1499-like	Resistant	38.96 ± 7.11	46.38 ± 4.17	54.27 ± 5.49	54.63 ± 9.22	0.1 ± 0.01	0.1 ± 0.01	0.09 ± 0.01	0.1 ± 0.01	1.22 ± 0.03	1.11 ± 0.03	1.02 ± 0.06	1.05 ± 0.04
ISA2404	ISA	Wine	Portugal	2010	Avramova et al., 2018	AWRI1499-like	Resistant	18.85 ± 6.87	20.75 ± 7.55	69.41 ± 40.14	108.8 ± 52.09	0.09 ± 0.02	0.07 ± 0.02	0.06 ± 0.02	0.05 ± 0.02	1.53 ± 0.47	1.51 ± 0.47	1.37 ± 0.45	1 ± 0.51
KOM14120	UNIB	Kombucha	France	NA	This study	AWRI1499-like	Sensitive	14.76 ± 2.24	43.23 ± 10.73	218.05 ± 52.68	272.28 ± 55.36	0.11 ± 0.01	0.07 ± 0.02	0.03 ± 0.02	0.01 ± 0.01	1.78 ± 0.16	1.58 ± 0.2	0.33 ± 0.17	0.16 ± 0.05
KOM1455	UNIB	Kombucha	France	NA	This study	AWRI1499-like	Sensitive	11.34 ± 1.15	30.66 ± 4.93	226.24 ± 43.73	242.49 ± 36.15	0.11 ± 0.01	0.09 ± 0.01	0.01 ± 0.01	0 ± 0	1.74 ± 0.18	1.58 ± 0.2	0.26 ± 0.13	0.12 ± 0.01
L0417	CRBO	Wine	France	2003	Avramova et al., 2018	AWRI1499-like	Tolerant	29.1 ± 7.54	38.37 ± 12.08	48.49 ± 17.58	112.54 ± 50.21	0.08 ± 0.01	0.08 ± 0.01	0.07 ± 0.01	0.09 ± 0.01	1.5 ± 0.16	1.54 ± 0.17	1.51 ± 0.15	1.51 ± 0.15
L0424	CRBO	Wine	France	2003	Avramova et al., 2018	AWRI1499-like	Tolerant	16.75 ± 2.63	18.42 ± 3.36	35.28 ± 17.29	24.76 ± 3.71	0.09 ± 0.01	0.08 ± 0.01	NA ± NA	0.08 ± 0.01	1.11 ± 0.02	1.11 ± 0.07	0.98 ± 0.09	1.05 ± 0
L0516	CRBO	Wine	France	1990	Avramova et al., 2018	AWRI1499-like	Resistant	36.97 ± 10.99	50.21 ± 11.66	55.34 ± 13.69	69.34 ± 18.69	0.08 ± 0	0.07 ± 0.01	0.07 ± 0.01	0.07 ± 0.01	1.68 ± 0.05	1.68 ± 0.02	1.75 ± 0.11	1.66 ± 0.04
L06/034 AZ	IUVV	Wine	France	NA	This study	AWRI1499-like	Sensitive	13.49 ± 1.55	27 ± 3.5	147.56 ± 20.74	281.13 ± 58.42	0.13 ± 0.01	0.1 ± 0.01	0.05 ± 0.01	0.01 ± 0	1.68 ± 0.14	1.58 ± 0.17	0.97 ± 0.34	0.12 ± 0.01
L14156	CRBO	Wine	Chile	2001	This study	AWRI1499-like	Sensitive	13.01 ± 2.89	20.91 ± 2.17	40.27 ± 17.31	67.72 ± 15.52	0.1 ± 0	0.12 ± 0.03	0.09 ± 0	0.07 ± 0	1.07 ± 0.02	1.19 ± 0.02	0.92 ± 0.07	0.85 ± 0.07
L14175	CRBO	Wine	USA	2001	This study	AWRI1499-like	Tolerant	32.67 ± 3.2	31.18 ± 1.42	34.11 ± 2.49	42.53 ± 4.13	0.08 ± 0.01	0.09 ± 0.01	0.09 ± 0	0.09 ± 0.01	1.28 ± 0.02	1.2 ± 0.04	1.18 ± 0.04	1.24 ± 0.03
L14190	CRBO	Wine	Argentina	2002	Avramova et al., 2018	AWRI1499-like	Resistant	93.94 ± 56.36	101.52 ± 46.9	106.86 ± 44.92	117.8 ± 49.79	0.07 ± 0.01	0.06 ± 0	0.06 ± 0	0.05 ± 0	1.6 ± 0.05	1.54 ± 0.07	1.54 ± 0.06	1.55 ± 0.04
LB15109p	ISVV	Wine	France	2014	Avramova et al., 2018	AWRI1499-like	Resistant	85.48 ± 35.94	96.4 ± 40.67	144.67 ± 61.7	260.02 ± 128.3	0.07 ± 0.01	0.07 ± 0.01	0.06 ± 0.01	0.07 ± 0.02	1.88 ± 0.15	1.86 ± 0.08	1.84 ± 0.08	1.82 ± 0.05
Medoc-12-05	ISVV	Wine	France	2012	This study	AWRI1499-like	Resistant	16.78 ± 3.64	17.55 ± 4.05	36.39 ± 8.82	33.33 ± 11.01	0.09 ± 0.01	0.08 ± 0.01	0.08 ± 0	0.08 ± 0.01	1.09 ± 0.04	1.08 ± 0.04	1 ± 0.03	1.12 ± 0.04
Medoc-12-07	ISVV	Wine	France	2012	This study	AWRI1499-like	Resistant	16.35 ± 2.66	16.95 ± 3.25	22.86 ± 3.41	57.11 ± 17.79	0.09 ± 0	0.08 ± 0	0.08 ± 0	0.06 ± 0.01	1.13 ± 0.17	1.01 ± 0.05	1.18 ± 0.03	1 ± 0.04
MLC_296_2014_1	Microflora	Wine	France	2012	This study	AWRI1499-like	Resistant	25.25 ± 2.24	29.95 ± 1.47	33.49 ± 3.33	53.5 ± 10.23	0.08 ± 0	0.08 ± 0.01	0.08 ± 0.01	0.06 ± 0	1.09 ± 0.03	1.04 ± 0.1	0.96 ± 0.11	0.97 ± 0.1
MLC_296_2014_2	Microflora	Wine	France	2012	This study	AWRI1499-like	Resistant	18.5 ± 6.93	19.6 ± 6.13	21.13 ± 7.11	26.05 ± 6.88	0.1 ± 0	0.09 ± 0	0.09 ± 0	0.09 ± 0.01	1.22 ± 0.08	0.98 ± 0.08	1.03 ± 0.06	0.98 ± 0.04
MLC_296_2014_9	Microflora	Wine	France	2012	This study	AWRI1499-like	Resistant	19.71 ± 5.97	21.55 ± 5.89	21.76 ± 7.38	26.41 ± 9.06	0.1 ± 0	0.11 ± 0.01	0.1 ± 0	0.09 ± 0.01	1.19 ± 0.11	1.1 ± 0.09	1.14 ± 0.1	1.1 ± 0.07
VP1545	UNIFG	Wine	Italy	2013	Avramova et al., 2018	AWRI1499-like	Tolerant	36.91 ± 7.87	55.67 ± 12.6	63.43 ± 14	94.42 ± 11.62	0.07 ± 0.01	0.06 ± 0.01	0.09 ± 0.02	0.06 ± 0.01	1.82 ± 0.1	1.85 ± 0.04	1.83 ± 0.04	1.85 ± 0.08
CBS 5513	CBS	Beer	South Africa	1990	This study	CBS 5512-like	Resistant	19.74 ± 3.46	19.28 ± 2.95	40.1 ± 18.02	24.96 ± 3.13	0.09 ± 0	0.1 ± 0.01	0.1 ± 0.01	0.1 ± 0.01	1.26 ± 0.05	1.2 ± 0.02	1.2 ± 0.07	1.22 ± 0.08
CBS 6055	CBS	Beer	USA	1998	This study	CBS 5512-like	Sensitive	6.68 ± 1.13	9.78 ± 0.93	119.71 ± 44.96	172.97 ± 8.44	0.13 ± 0	0.13 ± 0.01	0.05 ± 0.04	0.01 ± 0	1.51 ± 0.03	1.26 ± 0.12	0.55 ± 0.42	0.11 ± 0
JP258V2013-C7	UFPE	ethanol	Brazil	NA	Avramova et al., 2018	CBS 5512-like	Sensitive	8.45 ± 2.02	15.1 ± 3.49	162.36 ± 49.85	240.59 ± 69.35	0.12 ± 0.02	0.12 ± 0.02	0.06 ± 0.02	0.02 ± 0.02	1.58 ± 0.26	1.54 ± 0.25	0.95 ± 0.27	0.12 ± 0.01
JP354V2014-C8	UFPE	ethanol	Brazil	NA	Avramova et al., 2018	CBS 5512-like	Sensitive	13.34 ± 2.14	193.61 ± 78.34	297.69 ± 12.87	369.75 ± 75.8	0.13 ± 0.01	0.08 ± 0.01	0.02 ± 0.01	0 ± 0	2.07 ± 0.02	2.02 ± 0.05	0.59 ± 0.43	0.16 ± 0.01
L14169	CRBO	Fruit wine	Thailand	2002	This study	CBS 5512-like	Sensitive	34.03 ± 5.06	53.1 ± 7.36	172.97 ± 8.44	172.97 ± 8.44	0.17 ± 0.08	0.08 ± 0	0.04 ± 0.01	0.03 ± 0.02	1.38 ± 0.14	1.22 ± 0.15	0.12 ± 0.01	0.11 ± 0.02
UWOPS 92- 244.4	UWOPS	Tequila	Mexico	1992	Avramova et al., 2018	CBS 5512-like	Sensitive	19.1 ± 3.46	312.63 ± 0.13	332.5 ± 20	332.5 ± 20	0.09 ± 0	0.03 ± 0.02	0 ± 0	0 ± 0	1.99 ± 0.02	1.02 ± 0.88	0.14 ± 0	0.13 ± 0
UWOPS 92- 255.4	UWOPS	Tequila	Mexico	1992	Avramova et al., 2018	CBS 5512-like	Sensitive	18.03 ± 3.82	263.14 ± 30.78	326.83 ± 12.86	326.83 ± 12.86	0.1 ± 0	0.04 ± 0.02	0.01 ± 0	0.01 ± 0.01	2.07 ± 0.01	1.35 ± 0.61	0.14 ± 0.01	0.16 ± 0.02
UWOPS 92- 262.3	UWOPS	Tequila	Mexico	1992	Avramova et al., 2018	CBS 5512-like	Sensitive	19.91 ± 2.32	249.65 ± 32.93	326.83 ± 12.86	427.06 ± 95.26	0.1 ± 0	0.04 ± 0.02	0 ± 0	0.01 ± 0	2.05 ± 0.04	1.29 ± 0.57	0.14 ± 0.01	0.2 ± 0.07
UWOPS 92- 297.4	UWOPS	Tequila	Mexico	1992	This study	CBS 5512-like	Sensitive	6.82 ± 0.25	9.6 ± 1.14	153.75 ± 15.78	171.49 ± 2.8	0.15 ± 0	0.13 ± 0	0.03 ± 0.02	0.15 ± 0.06	1.29 ± 0.13	1.25 ± 0.04	0.41 ± 0.27	0.54 ± 0.42
UWOPS 92- 300.5	UWOPS	Tequila	Mexico	1992	This study	CBS 5512-like	Sensitive	6.61 ± 0.28	8.83 ± 1.12	160.51 ± 12.7	170.12 ± 2.01	0.15 ± 0.01	0.14 ± 0.01	0.18 ± 0.12	0.04 ± 0	1.23 ± 0.04	1.49 ± 0.08	0.15 ± 0.06	0.15 ± 0.03
UWOPS 94- 263.2	UWOPS	Tequila	Mexico	1994	This study	CBS 5512-like	Sensitive	6.8 ± 0.29	10.63 ± 3.02	154.11 ± 19.1	170.86 ± 2.37	0.14 ± 0	0.14 ± 0	0.05 ± 0.02	0.04 ± 0.01	1.21 ± 0.06	1.35 ± 0.05	0.24 ± 0.14	0.11 ± 0.02
B001-14 T28 1	ICV	Wine	France	2014	Avramova et al., 2018	L308-like	Resistant	42.3 ± 24.8	42.26 ± 18.53	46.71 ± 19.52	49.47 ± 20.55	0.07 ± 0.01	0.07 ± 0.02	0.08 ± 0.02	0.07 ± 0.02	1.68 ± 0.13	1.82 ± 0.07	1.8 ± 0.15	1.73 ± 0.09
B001S-14 T49 3	ICV	Wine	France	2014	Avramova et al., 2018	L308-like	Tolerant	34.06 ± 7.13	38.87 ± 6.98	45.72 ± 7.58	51.24 ± 7.86	0.08 ± 0.01	0.07 ± 0.01	0.07 ± 0.01	0.07 ± 0.01	1.84 ± 0.06	1.79 ± 0.08	1.83 ± 0.08	1.8 ± 0.1
CB3	ISVV	Wine	South Africa	NA	This study	L308-like	Resistant	25.19 ± 7.78	27.13 ± 8.72	36.27 ± 8.08	33.13 ± 10.04	0.09 ± 0.01	0.09 ± 0.01	0.08 ± 0.01	0.11 ± 0.03	1.27 ± 0.1	1.12 ± 0.05	1.32 ± 0.1	1.09 ± 0.02
Gamay 329 CM 6	Microflora	Wine	France	2014	This study	L308-like	Resistant	21.34 ± 5.03	23.43 ± 6.07	24.95 ± 7.35	26.87 ± 7.52	0.1 ± 0.01	0.11 ± 0.01	0.12 ± 0.01	0.11 ± 0.01	1.41 ± 0.07	1.15 ± 0.1	1.14 ± 0.03	1.2 ± 0.1
GB52	UNINA	Wine	Italy	2014	This study	L308-like	Resistant	33.77 ± 10.03	31.31 ± 9.25	33.41 ± 10.31	35.59 ± 10.58	0.07 ± 0	0.27 ± 0.16	0.08 ± 0	0.08 ± 0	1.27 ± 0.09	1.17 ± 0.07	1.18 ± 0.03	1.12 ± 0.06
GB54	UNINA	Wine	Italy	2014	This study	L308-like	Resistant	37.47 ± 12.44	40.77 ± 13.79	45.76 ± 15.76	47.78 ± 16.19	0.1 ± 0.02	0.08 ± 0	0.07 ± 0.01	0.07 ± 0.01	1.09 ± 0.06	1.17 ± 0.07	1.19 ± 0.04	1.2 ± 0.08
GB59	UNINA	Wine	Italy	2014	This study	L308-like	Resistant	41.56 ± 8.59	44.32 ± 8.2	46.97 ± 8.81	49.96 ± 9.51	0.14 ± 0.05	0.08 ± 0	0.08 ± 0.01	0.08 ± 0.01	1.22 ± 0.05	1.16 ± 0.18	1.04 ± 0.06	1.11 ± 0.05
L0308	CRBO	Wine	France	1994	This study	L308-like	Resistant	17.19 ± 5.02	17.56 ± 5.24	18.7 ± 5.4	21.1 ± 6.04	0.09 ± 0.01	0.09 ± 0.01	0.09 ± 0.01	0.09 ± 0.01	1.14 ± 0.11	1.13 ± 0.14	1 ± 0.04	0.93 ± 0.07
Merlot_329_CM_1	Microflora	Wine	France	2014	This study	L308-like	Resistant	22.27 ± 1.82	25.42 ± 2.48	27.33 ± 2.78	30.32 ± 5.19	0.1 ± 0	0.1 ± 0	0.09 ± 0.01	0.09 ± 0.01	1.29 ± 0.04	1.23 ± 0.13	1.15 ± 0.14	1.22 ± 0.06
VP1503	UNIFG	Wine	Italy	2013	This study	L308-like	Resistant	27.24 ± 3.46	30.59 ± 5.45	32.77 ± 6.68	36.44 ± 6.4	0.08 ± 0.01	0.09 ± 0	0.09 ± 0	0.09 ± 0.01	1.31 ± 0.08	1.19 ± 0.12	1.11 ± 0.12	1.12 ± 0.14
VP1506	UNIFG	Wine	Italy	2013	This study	L308-like	Resistant	26.74 ± 2.36	28.56 ± 3.37	32.8 ± 3.98	36.26 ± 5.58	0.09 ± 0.01	0.09 ± 0	0.09 ± 0.01	0.09 ± 0.01	1.31 ± 0.08	1.2 ± 0.05	1.09 ± 0.03	1.23 ± 0.11
YJS5382	UNISTRA	NA	Chile	NA	This study	L308-like	Resistant	9.26 ± 1.24	9.07 ± 1.12	10.64 ± 2.04	18.07 ± 5.52	0.13 ± 0.01	0.14 ± 0	0.13 ± 0	0.12 ± 0.01	1.36 ± 0.13	1.24 ± 0.11	1.12 ± 0.08	1.13 ± 0.09
